# Supplementary material for: How Healthcare Teams Appear to the Observer—An Approach to the Complexities of Mask-Wearing Attitudes During the COVID-19 Pandemic
Source: Int J Environ Res Public Health. 2025 Nov 20;22(11):1755. doi: 10.3390/ijerph22111755 (PMC12652415; doi:10.3390/ijerph22111755)
Supplement: Supplementary file 1 [file ijerph-22-01755-s001.zip]

Archive with 1 entries (1 files):
- ijerph-3915529-supplementary.pdf
